# Supplementary material for: Association between Body Composition and Bone Mineral Density in Children and Adolescents: A Systematic Review and Meta-Analysis
Source: Int J Environ Res Public Health. 2021 Nov 18;18(22):12126. doi: 10.3390/ijerph182212126 (PMC8618958; doi:10.3390/ijerph182212126)
Supplement: Supplementary file 1 [file ijerph-18-12126-s001.zip]

Archive with 1 entries (1 files):
- ijerph-1468802-SI.pdf
